# Supplementary material for: Effect of Size on Magnetic Polyelectrolyte Microcapsules Behavior: Biodistribution, Circulation Time, Interactions with Blood Cells and Immune System
Source: Pharmaceutics. 2021 Dec 14;13(12):2147. doi: 10.3390/pharmaceutics13122147 (PMC8703762; doi:10.3390/pharmaceutics13122147)
Supplement: Supplementary file 1 [file pharmaceutics-13-02147-s001.zip]

Archive with 13 entries (13 files):
- Verkhovskii_MDPI_Pharmaceutics_2021.tex
- Definitions/chicago2.bst
- Definitions/journalnames.tex
- Definitions/mdpi.bst
- Definitions/mdpi.cls
- template.pdf
- Fig. S1.pdf
- Definitions/logo-ccby.eps
- Definitions/logo-mdpi-eps-converted-to.pdf
- Definitions/logo-mdpi.eps
- Definitions/logo-orcid-eps-converted-to.pdf
- Definitions/logo-orcid.eps
- Definitions/logo-updates.pdf
