# Supplementary material for: Effect of Size on Magnetic Polyelectrolyte Microcapsules Behavior: Biodistribution, Circulation Time, Interactions with Blood Cells and Immune System
Source: Pharmaceutics. 2021 Dec 14;13(12):2147. doi: 10.3390/pharmaceutics13122147 (PMC8703762; doi:10.3390/pharmaceutics13122147)
Supplement: Supplementary file 1 [file pharmaceutics-13-02147-s001.zip › Verkhovskii_MDPI_Pharmaceutics_2021.tex]

% LaTeX support: latex@mdpi.com 
% For support, please attach all files needed for compiling as well as the log file, and specify your operating system, LaTeX version, and LaTeX editor.

%=================================================================
\documentclass[pharmaceutics,supfile,submit,moreauthors,pdftex]{Definitions/mdpi} 
\usepackage[version=4]{mhchem}
\usepackage{upgreek}
\usepackage{diagbox}
% For posting an early version of this manuscript as a preprint, you may use "preprints" as the journal and change "submit" to "accept". The document class line would be, e.g., \documentclass[preprints,article,accept,moreauthors,pdftex]{mdpi}. This is especially recommended for submission to arXiv, where line numbers should be removed before posting. For preprints.org, the editorial staff will make this change immediately prior to posting.

%--------------------
% Class Options:
%--------------------
%----------
% journal
%----------
% Choose between the following MDPI journals:
% acoustics, actuators, addictions, admsci, adolescents, aerospace, agriculture, agriengineering, agronomy, ai, algorithms, allergies, analytica, animals, antibiotics, antibodies, antioxidants, appliedchem, applmech, applmicrobiol, applnano, applsci, arts, asi, atmosphere, atoms, audiolres, automation, axioms, batteries, bdcc, behavsci, beverages, biochem, bioengineering, biologics, biology, biomechanics, biomedicines, biomedinformatics, biomimetics, biomolecules, biophysica, biosensors, biotech, birds, bloods, brainsci, buildings, businesses, cancers, carbon, cardiogenetics, catalysts, cells, ceramics, challenges, chemengineering, chemistry, chemosensors, chemproc, children, civileng, cleantechnol, climate, clinpract, clockssleep, cmd, coatings, colloids, compounds, computation, computers, condensedmatter, conservation, constrmater, cosmetics, crops, cryptography, crystals, curroncol, cyber, dairy, data, dentistry, dermato, dermatopathology, designs, diabetology, diagnostics, digital, disabilities, diseases, diversity, dna, drones, dynamics, earth, ebj, ecologies, econometrics, economies, education, ejihpe, electricity, electrochem, electronicmat, electronics, encyclopedia, endocrines, energies, eng, engproc, entropy, environments, environsciproc, epidemiologia, epigenomes, fermentation, fibers, fire, fishes, fluids, foods, forecasting, forensicsci, forests, fractalfract, fuels, futureinternet, futuretransp, futurepharmacol, futurephys, galaxies, games, gases, gastroent, gastrointestdisord, gels, genealogy, genes, geographies, geohazards, geomatics, geosciences, geotechnics, geriatrics, hazardousmatters, healthcare, hearts, hemato, heritage, highthroughput, histories, horticulturae, humanities, hydrogen, hydrology, hygiene, idr, ijerph, ijfs, ijgi, ijms, ijns, ijtm, ijtpp, immuno, informatics, information, infrastructures, inorganics, insects, instruments, inventions, iot, j, jcdd, jcm, jcp, jcs, jdb, jfb, jfmk, jimaging, jintelligence, jlpea, jmmp, jmp, jmse, jne, jnt, jof, joitmc, jor, journalmedia, jox, jpm, jrfm, jsan, jtaer, jzbg, kidney, land, languages, laws, life, liquids, literature, livers, logistics, lubricants, machines, macromol, magnetism, magnetochemistry, make, marinedrugs, materials, materproc, mathematics, mca, measurements, medicina, medicines, medsci, membranes, metabolites, metals, metrology, micro, microarrays, microbiolres, micromachines, microorganisms, minerals, mining, modelling, molbank, molecules, mps, mti, nanoenergyadv, nanomanufacturing, nanomaterials, ncrna, network, neuroglia, neurolint, neurosci, nitrogen, notspecified, nri, nursrep, nutrients, obesities, oceans, ohbm, onco, oncopathology, optics, oral, organics, osteology, oxygen, parasites, parasitologia, particles, pathogens, pathophysiology, pediatrrep, pharmaceuticals, pharmaceutics, pharmacy, philosophies, photochem, photonics, physchem, physics, physiolsci, plants, plasma, pollutants, polymers, polysaccharides, proceedings, processes, prosthesis, proteomes, psych, psychiatryint, publications, quantumrep, quaternary, qubs, radiation, reactions, recycling, regeneration, religions, remotesensing, reports, reprodmed, resources, risks, robotics, safety, sci, scipharm, sensors, separations, sexes, signals, sinusitis, smartcities, sna, societies, socsci, soilsystems, solids, sports, standards, stats, stresses, surfaces, surgeries, suschem, sustainability, symmetry, systems, taxonomy, technologies, telecom, textiles, thermo, tourismhosp, toxics, toxins, transplantology, traumas, tropicalmed, universe, urbansci, uro, vaccines, vehicles, vetsci, vibration, viruses, vision, water, wevj, women, world 

%---------
% article
%---------
% The default type of manuscript is "article", but can be replaced by: 
% abstract, addendum, article, book, bookreview, briefreport, casereport, comment, commentary, communication, conferenceproceedings, correction, conferencereport, entry, expressionofconcern, extendedabstract, datadescriptor, editorial, essay, erratum, hypothesis, interestingimage, obituary, opinion, projectreport, reply, retraction, review, perspective, protocol, shortnote, studyprotocol, systematicreview, supfile, technicalnote, viewpoint, guidelines, registeredreport, tutorial
% supfile = supplementary materials

%----------
% submit
%----------
% The class option "submit" will be changed to "accept" by the Editorial Office when the paper is accepted. This will only make changes to the frontpage (e.g., the logo of the journal will get visible), the headings, and the copyright information. Also, line numbering will be removed. Journal info and pagination for accepted papers will also be assigned by the Editorial Office.

%------------------
% moreauthors
%------------------
% If there is only one author the class option oneauthor should be used. Otherwise use the class option moreauthors.

%---------
% pdftex
%---------
% The option pdftex is for use with pdfLaTeX. If eps figures are used, remove the option pdftex and use LaTeX and dvi2pdf.

%=================================================================
% MDPI internal commands
\firstpage{1} 
\makeatletter 
\setcounter{page}{\@firstpage} 
\makeatother
\pubvolume{1}
\issuenum{1}
\articlenumber{0}
\pubyear{2021}
\copyrightyear{2020}
%\externaleditor{Academic Editor: Firstname Lastname} % For journal Automation, please change Academic Editor to "Communicated by"
\datereceived{} 
\dateaccepted{} 
\datepublished{} 
\hreflink{https://doi.org/} % If needed use \linebreak
%------------------------------------------------------------------
% The following line should be uncommented if the LaTeX file is uploaded to arXiv.org
%\pdfoutput=1

%=================================================================
% Add packages and commands here. The following packages are loaded in our class file: fontenc, inputenc, calc, indentfirst, fancyhdr, graphicx, epstopdf, lastpage, ifthen, lineno, float, amsmath, setspace, enumitem, mathpazo, booktabs, titlesec, etoolbox, tabto, xcolor, soul, multirow, microtype, tikz, totcount, changepage, paracol, attrib, upgreek, cleveref, amsthm, hyphenat, natbib, hyperref, footmisc, url, geometry, newfloat, caption

%=================================================================
%% Please use the following mathematics environments: Theorem, Lemma, Corollary, Proposition, Characterization, Property, Problem, Example, ExamplesandDefinitions, Hypothesis, Remark, Definition, Notation, Assumption
%% For proofs, please use the proof environment (the amsthm package is loaded by the MDPI class).

%=================================================================
% Full title of the paper (Capitalized)
\Title{Effect of size on magnetic polyelectrolyte microcapsules behavior: biodistribution, circulation time, interactions with blood cells and immune system}

% MDPI internal command: Title for citation in the left column
\TitleCitation{Effect of size on magnetic polyelectrolyte microcapsules behavior: biodistribution, circulation time, interactions with blood cells and immune system}

% Author Orchid ID: enter ID or remove command
\newcommand{\orcidauthorA}{0000-0003-1830-4582} % Roman Verkhovskii
\newcommand{\orcidauthorB}{0000-0001-8105-5932} % Alexey Ermakov
\newcommand{\orcidauthorC}{0000-0002-5288-4157} % Olga Sindeeva
\newcommand{\orcidauthorD}{0000-0003-2700-168X} % Ekaterina Prikhozhdenko
\newcommand{\orcidauthorE}{0000-0002-9336-0317} % Anastasiia Kozlova
\newcommand{\orcidauthorF}{0000-0001-7463-6536} % Oleg Grishin
\newcommand{\orcidauthorG}{0000-0001-8760-615X} % Dmitry Gorin
\newcommand{\orcidauthorH}{0000-0002-2096-4478} % Daniil Bratashov

% Authors, for the paper (add full first names)
\Author{Roman Verkhovskii $^{1,\ddag}$\orcidA{}, Alexey Ermakov $^{1,2,\ddag}$\orcidB{}, Olga Sindeeva $^{3}$\orcidC{}, Ekaterina Prikhozhdenko $^{1}$\orcidD{}, Anastasiia Kozlova $^{1}$\orcidE{}, Oleg Grishin $^{1}$\orcidF{}, Mikhail Makarkin $^{1}$, Dmitry Gorin $^{3}$\orcidG{}, Daniil Bratashov $^{1,}$*\orcidH{}}


% MDPI internal command: Authors, for metadata in PDF
\AuthorNames{Roman Verkhovskii, Alexey Ermakov, Olga Sindeeva, Ekaterina Prikhozhdenko, Anastasiia Kozlova, Oleg Grishin, Mikhail Makarkin, Dmitry Gorin and Daniil Bratashov}

% MDPI internal command: Authors, for citation in the left column
\AuthorCitation{Verkhovskii, R.; Ermakov, A.; Sindeeva, O.; Prikhozhdenko, E.; Kozlova, A.; Grishin, O.; Makarkin, M.; Gorin, D.; Bratashov, D.}
% If this is a Chicago style journal: Lastname, Firstname, Firstname Lastname, and Firstname Lastname.

% Affiliations / Addresses (Add [1] after \address if there is only one affiliation.)
\address{%
$^{1}$ \quad Science Medical Center, Saratov State University, 83 Astrakhanskaya str., Saratov, 410012 Russia;\\
$^{2}$ \quad I. M. Sechenov First Moscow State Medical University, Moscow, Russia;\\
$^{3}$ \quad Skolkovo Institute of Science and Technology, 3 Nobelya st., Moscow 121205, Russia; }

% Contact information of the corresponding author
\corres{Correspondence: bratashovdn@info.sgu.ru}

% Current address and/or shared authorship
\secondnote{These authors contributed equally to this work.}
% The commands \thirdnote{} till \eighthnote{} are available for further notes

\begin{document}
%%%%%%%%%%%%%%%%%%%%%%%%%%%%%%%%%%%%%%%%%%

\end{paracol}
\nointerlineskip

% The MDPI table float is called specialtable
\begin{figure}[H]
\centering
\includegraphics[width=0.75\columnwidth]{Fig. S1}
\caption{Dependence of the total fluorescence in the region of magnetic accumulation and the calculated amount of polyelectrolyte microcapsules on time after adding a magnet into the flow and without adding a magnet (control) for different capsule sizes, technologies for the introduction of magnetic nanoparticles (adsorption onto the shell and freezing), the number of magnetite nanoparticles introduced by freezing.}
\end{figure} 

\end{document}
